# Supplementary material for: Hepialiamides A–C: Aminated Fusaric Acid Derivatives and Related Metabolites with Anti-Inflammatory Activity from the Deep-Sea-Derived Fungus Samsoniella hepiali W7
Source: Mar Drugs. 2023 Nov 16;21(11):596. doi: 10.3390/md21110596 (PMC10672582; doi:10.3390/md21110596)
Supplement: Supplementary file 1 [file marinedrugs-21-00596-s001.zip]

Archive with 1 entries (1 files):
- marinedrugs-2702010-supplementary.pdf
